# Supplementary material for: The Impact of Dietary Factors on the Sleep of Athletically Trained Populations: A Systematic Review
Source: Nutrients. 2022 Aug 10;14(16):3271. doi: 10.3390/nu14163271 (PMC9414564; doi:10.3390/nu14163271)
Supplement: Supplementary file 1 [file nutrients-14-03271-s001.zip]

Archive with 2 entries (2 files):
- PRISMA checklist - Table S1.pdf
- Quality Assessment- Table S2.pdf
